# Supplementary material for: Complete chloroplast genome structural characterization of two Phalaenopsis (Orchidaceae) species and comparative analysis with their alliance
Source: BMC Genomics. 2023 Jun 27;24:359. doi: 10.1186/s12864-023-09448-5 (PMC10294358; doi:10.1186/s12864-023-09448-5)
Supplement: Supplementary file 3 — Supplementary Material 3 [file 12864_2023_9448_MOESM3_ESM.xlsx]

## Sheet: Sheet1
Table S4 Comparison of the nucleotide variability among IGS regions
Gene	PI valuve	Region
accD_psaI	0.02419	LSC
atpB_rbcL	0.01837	LSC
atpH_atpI	0.01942	LSC
atpI_rps2	0.02245	LSC
cemA_petA	0.01639	LSC
clpP_psbB	0.03305	LSC
matK_rps16	0.01867	LSC
petA_psbJ	0.0155	LSC
petN_psbM	0.0202	LSC
psaA_ycf3	0.01681	LSC
psaI_ycf4	0.02441	LSC
psaJ_rpl33	0.0214	LSC
psbE_petL	0.05805	LSC
psbH_petB	0.02808	LSC
psbK_psbI	0.02589	LSC
psbM_trnD-GUC	0.01997	LSC
psbZ_trnG-GCC	0.01115	LSC
rbcL_accD	0.01729	LSC
rpoB_trnC-GCA	0.01543	LSC
rps4_trnT-UGU	0.00862	LSC
rps16_trnQ-UUG	0.03325	LSC
rps18_rpl20	0.01034	LSC
trnC-GCA_petN	0.0123	LSC
trnD-GUC_trnY-GUA	0.02599	LSC
trnE-UUC_trnT-GGU	0.02848	LSC
trnL-UAA_trnF-GAA	0.01736	LSC
trnP-UGG_psaJ	0.0135	LSC
trnQ-UUG_psbK	0.01523	LSC
trnS-GGA_rps14	0.01259	LSC
trnS-UGA_psbZ	0.01322	LSC
trnT-GGU_psbD	0.02105	LSC
trnT-UGU_trnL-UAA	0.02506	LSC
ycf4_cemA	0.01762	LSC
rpl20_rps12	0.00935	LSC
rpl32_trnL-UAG	0.02405	SSC
rps15_ycf1	0.02976	SSC
rrn4.5_rrn5	0.0283	IR
rrn5_trnR-ACG	0.00219	IR
rrn16_trnI-GAU	0.23387	IR
trnR-ACG_trnN-GUU	0.01083	IR
trnV-GAC_rrn16	0	IR
ycf2_trnL-CAA	0.00376	IR
average	0.0243676
