# Supplementary material for: Complete chloroplast genome structural characterization of two Phalaenopsis (Orchidaceae) species and comparative analysis with their alliance
Source: BMC Genomics. 2023 Jun 27;24:359. doi: 10.1186/s12864-023-09448-5 (PMC10294358; doi:10.1186/s12864-023-09448-5)
Supplement: Supplementary file 4 — Supplementary Material 4 [file 12864_2023_9448_MOESM4_ESM.xls]

## Sheet: CDS
Table S5 Comparison of the nucleotide variability (PI) among CDS regions
Gene	PI valuve	Region
accD	0.0066	LSC
atpA	0.00536	LSC
atpB	0.0059	LSC
atpE	0.0037	LSC
atpF	0.00751	LSC
atpH	0	LSC
atpI	0.0047	LSC
cemA	0.00314	LSC
clpP	0.0049	LSC
infA	0.00427	LSC
matK	0.01225	LSC
petA	0.00537	LSC
petB	0.00386	LSC
petD	0.00407	LSC
petG	0.00439	LSC
petL	0	LSC
petN	0	LSC
psaA	0.00289	LSC
psaB	0.00348	LSC
psaI	0.0045	LSC
psaJ	0.00864	LSC
psbA	0.00314	LSC
psbB	0.00622	LSC
psbC	0.00328	LSC
psbD	0.00282	LSC
psbE	0.00198	LSC
psbF	0.00417	LSC
psbH	0.00526	LSC
psbI	0.0045	LSC
psbJ	0.00407	LSC
psbK	0.01434	LSC
psbL	0	LSC
psbM	0	LSC
psbN	0.00379	LSC
psbT	0	LSC
psbZ	0.00882	LSC
rbcL	0.00285	LSC
rpl33	0.00249	LSC
rpl36	0.00877	LSC
rpoA	0.00888	LSC
rpoB	0.00488	LSC
rpoC1	0.00694	LSC
rpoC2	0.00832	LSC
rps2	0.00352	LSC
rps4	0.00523	LSC
rps8	0.00379	LSC
rps11	0.00999	LSC
rps14	0.0022	LSC
rps15	0.01186	LSC
rps16	0.00994	LSC
rps18	0.0098	LSC
ycf3	0.00362	LSC
ycf4	0.00691	LSC
rpl22	0.0088	LSC
rps12	0.00134	LSC
ccsA	0.01121	SSC
psaC	0.0061	SSC
rpl32	0.01437	SSC
ycf1	0.01901	SSC
rpl2	0.00061	IR
rpl14	0.00723	IR
rpl23	0.00355	IR
rps7	0.00214	IR
rps19	0.00597	IR
ycf2	0.00265	IR
average	0.00539831
