# Supplementary material for: Complete chloroplast genome structural characterization of two Phalaenopsis (Orchidaceae) species and comparative analysis with their alliance
Source: BMC Genomics. 2023 Jun 27;24:359. doi: 10.1186/s12864-023-09448-5 (PMC10294358; doi:10.1186/s12864-023-09448-5)
Supplement: Supplementary file 5 — Supplementary Material 5 [file 12864_2023_9448_MOESM5_ESM.xlsx]

## Sheet: Sheet1
Table S6 Positive selection sites were detected in the cp genome of the two Phalaenopsis species (A)
Gene	M8
atpA	25 N 0.564,27 L 0.601,103 A 0.517,152 L 0.544,245 S 0.541,255 R 0.589,306 N 0.525,468 K 0.533,508 - 0.729
atpE	1 M 0.727,2 T 0.732,3 L 0.733,4 N 0.728,5 L 0.731,6 C 0.731,7 V 0.727,8 L 0.733,9 T 0.727,10 P 0.731,11 N 0.728,12 R 0.732,13 M 0.727,14 I 0.727,15 W 0.733,16 D 0.728,17 S 0.731,18 E 0.729,19 V 0.731,20 K 0.729,21 E 0.731,22 I 0.727,23 I 0.727,24 L 0.733,25 S 0.731,26 T 0.727,27 N 0.728,28 S 0.728,29 G 0.729,30 Q 0.732,31 I 0.727,32 G 0.731,33 V 0.727,34 L 0.733,35 P 0.731,36 N 0.728,37 H 0.731,3…
atpF	6 N 0.747,31 L 0.780,162 S 0.789,163 E 0.966*,177 E 0.775,183 I 0.755,185 - 0.997**
atpH	82 - 0.991**
atpI	26 F 0.617,56 L 0.592,153 L 0.601,248 - 0.946
ccsA	169 I 0.523,298 L 0.539,322 - 0.887
cemA	63 L 0.645,129 K 0.631,230 - 0.984*
infA	75 L 0.702,78 - 0.988*
petA	5 K 0.635,199 S 0.703,211 A 0.957*,223 R 0.699,321 - 0.965*
petB	216 - 0.677
petD	106 I 0.588,152 E 0.597,164 - 0.975*
petG	38 - 0.980*
petL	32 - 0.995**
petN	30 - 0.998**
psaB	108 G 0.864,735 - 0.512
psaC	2 A 0.688,32 N 0.692,82 - 0.990*
psaI	37 - 0.979*
psaJ	2 R 0.769,45 - 0.991**
psbA	100 S 0.658,354 - 0.913
psbB	294 E 0.516,306 S 0.547,509 - 0.531
psbD	7 R 0.654,354 - 0.914
psbE	84 - 0.970*
psbF	40 - 0.995**
psbH	1 M 0.736,2 A 0.737,3 T 0.737,4 K 0.739,5 T 0.742,6 I 0.737,7 E 0.741,8 S 0.739,9 S 0.739,10 S 0.739,11 R 0.739,12 S 0.739,13 G 0.741,14 P 0.739,15 R 0.739,16 R 0.741,17 T 0.737,18 G 0.742,19 V 0.737,20 G 0.741,21 S 0.739,22 L 0.740,23 L 0.741,24 K 0.739,25 P 0.739,26 L 0.741,27 N 0.739,28 S 0.741,29 E 0.739,30 Y 0.740,31 G 0.739,32 K 0.739,33 V 0.737,34 A 0.737,35 P 0.739,36 G 0.741,37 W 0.742,3…
psbI	37 - 0.978*
psbJ	41 - 0.983*
psbL	1 M 0.503,2 T 0.505,3 Q 0.517,4 S 0.503,5 N 0.514,6 P 0.514,7 N 0.506,8 E 0.508,9 Q 0.517,10 N 0.506,12 E 0.508,13 L 0.517,14 N 0.506,15 R 0.505,16 T 0.511,17 S 0.503,18 L 0.516,19 Y 0.514,20 W 0.518,21 G 0.506,22 L 0.514,23 L 0.514,24 L 0.510,25 I 0.501,27 V 0.505,29 A 0.501,31 L 0.514,33 S 0.510,34 N 0.506,35 Y 0.505,37 F 0.512,38 N 0.506,39 - 0.997**
psbM	35 - 0.994**
psbN	44 - 0.911
psbT	36 - 0.995**
rbcL	98 F 0.555,486 T 0.559,488 - 0.678
rpl2	1 I 0.639,2 H 0.639,3 L 0.639,4 Y 0.639,5 K 0.639,6 T 0.639,7 S 0.639,8 T 0.639,9 S 0.639,10 S 0.639,11 T 0.639,12 R 0.639,13 N 0.639,14 G 0.639,15 A 0.639,16 I 0.923,17 D 0.639,18 S 0.639,19 Q 0.639,20 V 0.639,21 K 0.639,22 S 0.639,23 N 0.639,24 P 0.639,25 R 0.639,26 N 0.639,27 N 0.639,28 L 0.639,29 I 0.639,30 Y 0.639,31 G 0.639,32 Q 0.639,33 H 0.639,34 R 0.639,35 C 0.639,36 G 0.639,37 K 0.639,3…
rpl14	51 P 0.617,123 - 0.949
rpl20	9 T 0.726,34 T 0.723,98 V 0.750,113 K 0.725,118 - 0.994**
rpl23	24 F 0.649,94 - 0.990*
rpl32	36 K 0.712,49 E 0.660,52 R 0.640,57 P 0.684,58 - 0.987*
rpl33	67 - 0.986*
rpl36	38 - 0.988*
rpoB	5 G 0.641,11 A 0.620,93 K 0.622,264 R 0.654,266 M 0.910,296 I 0.624,583 R 0.673,676 C 0.637,678 I 0.615,746 T 0.628,1023 T 0.629,1071 - 0.876
rps4	146 T 0.564,190 D 0.586,202 - 0.968*
rps7	125 L 0.716,156 - 0.992**
rps8	72 K 0.592,132 - 0.961*
rps11	77 L 0.593,139 - 0.918
rps12	124 - 0.981*
rps14	101 - 0.990**
rps16	72 S 0.640,81 R 0.621,95 - 0.942
rps18	21 P 0.505,102 - 0.961*
ycf1	780 I 0.509,1299 E 0.530
ycf2	340 Y 0.587,517 P 0.587,561 Y 0.587,562 H 0.915,563 I 0.966*,564 P 0.975*,565 N 0.577,566 L 0.590,665 K 0.579,896 H 0.598,906 Q 0.591,1070 L 0.588,1185 S 0.589,1250 I 0.588,1278 R 0.600,1315 S 0.598,1501 I 0.597,1684 N 0.614,1787 F 0.592,2007 S 0.589,2013 K 0.579,2110 D 0.585,2154 F 0.578
ycf3	26 C 0.530,133 K 0.540,140 R 0.541,185 - 0.971*
*p>95%; ** p>99%
