# Supplementary material for: Complete chloroplast genome structural characterization of two Phalaenopsis (Orchidaceae) species and comparative analysis with their alliance
Source: BMC Genomics. 2023 Jun 27;24:359. doi: 10.1186/s12864-023-09448-5 (PMC10294358; doi:10.1186/s12864-023-09448-5)
Supplement: Supplementary file 6 — Supplementary Material 6 [file 12864_2023_9448_MOESM6_ESM.xlsx]

## Sheet: Sheet1
Table. S7 51 CDS used to phylogenetic analysis
Gene			Number
atpA			62
atpB			62
atpE			62
atpH			62
atpI			62
ccsA			62
clpP			62
infA			62
matK			62
petA			62
petB			62
petG			62
petL			62
petN			62
psaI			62
psaJ			62
psbA			62
psbB			62
psbC			62
psbD			62
psbE			62
psbF			62
psbH			62
psbJ			62
psbK			62
psbL			62
psbM			62
psbN			62
psbT			62
rbcL			62
rpl14			62
rpl20			62
rpl22			62
rpl23			62
rpl32			62
rpl33			62
rpl36			62
rpoA			62
rpoB			62
rpoC2			62
rps2			62
rps7			62
rps8			62
rps11			62
rps14			62
rps15			62
rps18			62
rps19			62
ycf2			62
ycf3			62
ycf4			62
